# Supplementary material for: Pyroclastic Dust from Arequipa-Peru Decorated with Iron Oxide Nanoparticles and Their Ecotoxicological Properties in Water Flea D. magna
Source: Nanomaterials (Basel). 2024 Apr 30;14(9):785. doi: 10.3390/nano14090785 (PMC11085091; doi:10.3390/nano14090785)
Supplement: Supplementary file 1 [file nanomaterials-14-00785-s001.zip]

Archive with 1 entries (1 files):
- nanomaterials-2965118-supplementary.pdf
